# Supplementary material for: Excitatory somatostatin interneurons in the dentate gyrus drive a widespread seizure network in cortical dysplasia
Source: Signal Transduct Target Ther. 2023 May 17;8:186. doi: 10.1038/s41392-023-01404-9 (PMC10188524; doi:10.1038/s41392-023-01404-9)
Supplement: Supplementary file 2 — Data S1 source data [file 41392_2023_1404_MOESM2_ESM.xlsx]

## Sheet: Fig1b
Number of lobes wth high EI	FCD type I	FCD type II
1	2	1
2	4	2
3	2	3
4	2	2
5	1	2
6	3	2
7	0	1
8	3	1
9	4	2
10	3	1
11	2	2
12	2	3
13	3	2
14	4	1
15	2	2
16	2	1
17	4	0
18		3
19		2
20		1
21		1

## Sheet: Fig1c
EI value	FCD type I					FCD type II
Lobe	TL	FL	PL	OL	INS	TL	FL	PL	OL	INS
1	0.86	0	0.25	1	0	1	0.28	0	0	0
2	0.7	0.78	1	0	1	0.18	0.32	0	0	0.52
3	0.29	0.74	0	0	0.81	0	0.69	0.5	0	0.91
4	0.46	0.21	0.37	0.42	0.08	0	0.78	1	0	0
5	0.82	0.18	0.11	0	0	0.14	0.47	0.88	0	0
6	0.8	0.46	0	0	0.52	0.91	0.12	0	0	0.09
7	0	1	0	0	0	0	1	0	0	0
8	0.78	1	0.06	0	0.56	0	1	0	0	0
9	0.89	0.89	0.89	0.45	0.35	0	0.7	1	0	0
10	0.82	0.92	0	0	0.98	0	1	0.09	0	0.1
11	0.88	0	1	0.11	0	0	0.85	0	0	1
12	0	0.51	1	0	0	1	0.31	0	0	0.46
13	0.54	1	0.67	0.11	0.56	0.5	0	0.25	1	0
14	0.53	0.48	0.8	0	1	0.005	0	0	1	0
15	0.59	0.22	0.004	0	1	0	0.6	0	0.07	0.91
16	0	0.9	0.5	0	0.2	0	0.67	0	0	0
17	0.38	0.7	0.92	0	0.4	0.14	0	0	0	0
18						0	1	0.82	0	0.38
19						0.2	0.21	0.33	0	1
20						0.13	0.21	1	0	0.16
21						0.05	1	0	0	0.19

## Sheet: Fig1d
Percentage (%)	Engel Class I	Engel Class II-IV
Type I	64	36
Type II	83	17

## Sheet: Fig1e
Brain regions with high EI	EI of HIP
4	0.13
10	0.7
8	0.29
5	0.36
3	0.08
5	0.8
6	0.78
10	0.86
12	0.66
2	0.05
4	0.54
10	0.34
1	0.03
8	0.1

## Sheet: Fig1f
EI of HIP	Engel Class I	Engel Class II-IV
1	0.13	0.08
2	0.7	0.86
3	0.29	0.66
4	0.36	0.05
5	0.8	0.54
6	0.78
7	0.03
8	0.1
9	0.34

## Sheet: Fig 2e
IED frequency (times/min)	Cortex					HIP
Control	0	0	0			0.4	0.8	0.5
CD	0.333333	0.333333	0.133333	0.06	0.2	4.2	1.26667	1.13333	3	1.46667

## Sheet: Fig 2g
Seizure stage
Number	Control	CD
1	6	3
2	2	4
3	2	4
4	3	5
5	3	5
6	3	6
7	2	6
8	3	4
9	3	4
10	3	3
11	3	6

## Sheet: Fig 2h
Time to onset (s)
Number	Control	CD
1	59	78
2	74	59
3	73	40
4	54	69
5	34	86
6	50	37
7	114	58
8	87	24
9	21	55
10	25	68
11	77	94

## Sheet: Fig 2i
Latency to GS (s)
Number	Control	CD
1	125	1800
2	1800	89
3	1800	178
4	1800	154
5	1800	56
6	1800	60
7	1800	68
8	1800	78
9	1800	105
10	1800	1800
11	1800	409

## Sheet: Fig 2j
GSD (s)
Number	Control	CD
1	45	0
2	0	21
3	0	25
4	0	22
5	0	62
6	0	164
7	0	95
8	0	30
9	0	16
10	0	0
11	0	80

[truncated: 64 more sheets: Fig 2k, Fig2m , Fig2n , Fig2o , Fig 3b, Fig 3c, Fig 3d, Fig 3e, Fig 3g, Fig 3h, Fig 4c, Fig 4f, Fig 4h, Fig 4i, Fig 4j, Fig 4k, Fig 4l, Fig 4m, Fig 4n, Fig 4o …]
